# Supplementary material for: The role of counselling in tuberculosis diagnostic evaluation and contact tracing: scoping review and stakeholder consultation of knowledge and research gaps
Source: BMC Public Health. 2022 Jan 28;22:190. doi: 10.1186/s12889-022-12556-8 (PMC8795719; doi:10.1186/s12889-022-12556-8)
Supplement: Supplementary file 1 — Additional file 1. [file 12889_2022_12556_MOESM1_ESM.xlsx]

## Sheet: Data Extraction
Author(s)	Journal	Year of publication	Title	Country of Origin	Context - urban vs rural	Context (primary health care vs hospitals, patient's home etc)	Aims	Study Design (Primary Qual/Quant/Mixed methods or type of review)	Study design - prospective vs retrospective	Study population (diagnosed w/ MDR-TB/RR-TB etc)	Data collection method (Interviews, surveys etc)	Sample size	Analysis methods	Was counselling an intervention that was studied?	Details about counseling provided (where/what point in TB cascade of care)	Who delivered the counseling	Duration and frequency of counseling	Primary study findings related to counseling	Barriers to providing counselling	Impact of counseling on diagnosis or diagnostic yield	Gaps in care that counseling could help to fill	Findings related to stigma	Other findings
Ullah, W., Almansour, H., Fatima, R., Saini, B., Khan, G.M.	American Journa of Tropical Medicine and Hygiene	2020	Engaging Community Pharmacies in Early Detection of Missing Tuberculosis Patients through Public–Private Mix Intervention in Pakistan	Pakistan	n/a	Community Pharmacies	1. to determine differences between the sociodemographics of TB cases notified through conventional PPM-1 and PPM-1 boosted models, 2. to assess the quarterly rate of presumptive TB case referral (no of presumptive TB patients referred from community pharmacies to GP clinics each quarter), 3. to explore the possible effect of training on referral provision at community pharmacies, and 4. to elabo…	Mixed methods case detection	prospective	Presumptive TB cases presenting at the community pharmacies	Monthly and random sample collections (referral slips with symptoms and contact information) with telephone follow-ups for referrals	3,025 people	Descriptive statistics in Excel	Yes	Training re: counselling : The training program involved a didactic presentation on disease epidemiology, high-risk population, and pharmacy staff role in the early case detection among presumptive TB patients, followed by a detailed question–answer session. Printed brochures and tool kits designed with project key points were handed to pharmacy staff for display and as reference materials	pharmacists	Once, at the point of referal	n/a	n/a	Every fifth referral among presumptives presenting and counseled at pharmacies was diagnosed with TB at GP clinics. These pharmacies resulted in achieving a pharmacy annual referral rate of 3,025 presumptive TB patients. From these referrals, 1,901 patients in receipt of a referral actually visited GP clinics (referral uptake = 63%) and 547 cases were diagnosed with TB, that is, a positive referr…	To increase diagnostic yield from the community	n/a	Apart from enhancing TB case detection and lowering the mass of “missing TB cases,” additional benefits include a paradigm shift in pharmacy operations—moving away from a “sales” focus to a “counseling and referral”or triage role. This clearly can reduce the undesirable effects of self-sourced antibiotics/drug-resistant TB and poorer prognosis by progressing presumptive TB cases to receive care f…
Mwansa-Kambafwile, J.R.M., Jewett, S., Chasela, C., Ismail, N., Menees, C.	BMC Public Health	2020	Initial loss to follow up of tuberculosis patients in South Africa: perspectives of program managers	South Africa	urban	ward-based outreach teams and TB programming	To explore reasons for TB initial loss to follow up from the perspectives of TB program managers and WBOT program managers, with a focus on the WBOT’s (potential) role in reducing initial LTFU, in particular	Primary Qualitative	retrospective	Program managers	In depth interviews	9 managers (5 WBOT program managers and 4 TB program managers)	NVivo 11 software for coding.	no	n/a	Ward-based Outreach Teams (WBOTs)	n/a	1. Participants reported that counseling of TB patients was lacking. A HAST Program Manager with 6 years’ work experience in TB (IDI 9) expressed that counseling should be emphasized in a similar way as done in the HIV program. “I think it’s probably…patients are not counselled when they are tested…you know like in HIV. So the patients do not know the importance of starting treatment soon. So the…	1. Both WBOT and TB program managers pointed out that the health system was a significant contributor to the problem of loss to follow up. Patient waiting times at facilities need to be shortened so that this is not used as an excuse for “no-show” by patients. A WBOT district coordinator described how patients “…give excuses that they are long queues” as a cause for not starting treatment. The ne…	n/a	To increase patient retention; TB initial LTFU can be prevented by addressing health system related factors such as ensuring that patients are counselled, ensuring that competent TB treatment providers are present at all times to attend to patients and implementing policies that reduce stigma and protect TB patients as well as survivors of TB.	Participants reported that possible dissatisfaction with services as well as stigma associated with the TB diagnosis could explain loss to follow up prior to treatment initiation.	Apart from counseling of patients on TB, the general communication between nurses and patients with regards to next steps after testing for TB was also unclear. A HAST Program Manager with 12 years’ experience (IDI 1) echoed this and explained that “………they were not informed. Procedure was not explained to patient”.
Islam, S., Hirayama, T., Islam, A., Ishikawa, N., Afsana, K.	Public Health Action	2015	Treatment referral system for tuberculosis patients in Dhaka, Bangladesh	Bangladesh	Urban	30 DOTS centers, Chankharpool and Shamoly Chest Disease Clinics, the Dhaka Medical College and Hospital (DMCH)	1) to evaluate the overall progress of urban DOTS in Dhaka; 2) to identify the gaps in the referral system in Dhaka; and 3) to determine the associated factors for patients referred to the peripheral DOTS centres following diagnosis, but whose treatment information is not recorded at the diagnostic centres.	Primary Quantitative	retrospective	TB patients and healthcare providers	Semi-structured interviews and existing registrars	4974 referred cases, 234 TB patients from the referred cases and 30 healthcare providers were interviewed	Descriptive statistics, chi-square, and RR using SPSS	no	N/a	N/a	At the point of testing	1. Proper counselling during the referral of TB patients from the diagnostic centre is essential, as it will guide TB patients to register and initiate early anti-tuberculosis treatment under the NTP. Thus, capacity building on effective counselling of the health workforce is essential for the smooth functioning of the referral system to ensure the early treatment initiation and to minimise unfav…	Irregulation of private practice: "Many patients are diagnosed by private providers who fail to provide effective counselling and referrals"	N/a	Patient retention between diagnosis and treatment initiation: "If a patient fails to report for treatment, there is no comprehensive mechanism in place to trace them."
Kivihya-Ndugga, L.; Van Cleeff, M.; Nyamwaya, J.; Miheso, B.; Ndalo, E.; Odhiambo, J.; Klatser, P.	East African Medical Journal	2007	Determinants of tuberculosis diagnosis and the role of counselling	Kenya	urban	Rhodes Chest Clinic	To study patient determinants that may affect completion of the diagnositc process in TB control, highlighting the role of counselling	Cross sectional cohort study	prospective	Suspected TB cases that attanding the RCC	Questionnaire and in-depth interviews	1469 TB suspected cases	Descriptive Statistics	yes	Importance was given in counselling TB suspects in order to obtain three sputum samples and a HIV test. Counselling took on average .5 hour. The counsellers reported that a lot of time was needed, moresofor the women who had more social and finanical problems than the men and who tended to talk at greater lengths on these issues. The counseller also took time with the suspects to insure that they…	Trained Nurses	once, for 30 minutes.	Despite the time cost of counselling, 95% of the suspects completed their diagnosis and gave 3 sputum samples, which is higher when compared to routine circumstances where counselling is not done i.e. in Kenya without counselling, an average of two sputum specimens were delivered. Took an average of 30 minutes, longer for the female TB suspects (more social and financial problems like needing per…	patients were counselled on average for 30 minutes. This may not always be feasible- "The workforce is not present in Nairobi". To compensate, either the time of counselling should be shortened, or group counselling as an alternative. Other barriers include transportation, food, loss of income.	95% of the suspects completed their diagnosis and gave 3 sputum samples, which is higher when compared to routine circumstances where counselling is not done i.e. in Kenya without counselling, an average of two sputum specimens were delivered.	To increase diagnostic yeild		In TB programs individual pre-test counselling is seldom practiced, but when done, the chance that TB suspects deliver three specimens may be high. Counsellig was not effective at getting a blood sample for HIV testing
Kumar, K.; Shorten, R. J.; Capocci, S.; Solamalai, A.; Goodburn, A.; Cropley, I.; McHugh, T. D.; Lipman, M.	Journal of Infection	2013	The value of “inform and advise” guidance in a case of extensive tuberculosis transmission	United Kingdom	Urban	n/a	To describe a TB outbreak within a UK family where proven widespread transmission occurred but initial contact tracing yield was low. The detection of a cluster of linked cases arose as a direct result of “inform and advise” with advice to return to the TB service if symptomatic	Case study	retrospective	LTBI case and household contacts	Medical records	1 TB patient and 15 contacts	ANOVA test	No	12 were not offered further regular follow-up in line with current recommendations but were given “inform and advise” guidance to engage with the TB service if symptoms arose.	n/a	At the point of contact tracing	1.This case demonstrates the value of a policy where close contacts who have screened negative for both latent and active TB are advised to be aware of symptoms and signs of disease affecting themselves and others. The process also encourages contact with medical services if they have future health concerns. 2. “inform and advise” is an important, though largely evidence-free part of contact trac…	(Barrier to counselling being effective ) Requires buy-in from both the medical team (as the educational component can be time-consuming when delivered in a busy clinical setting) and the person exposed to tuberculosis, who may be from a culture where TB remains stigmatising, and hence information about it may be resisted	Re-assessment between weeks 16-25 indicated that six of nineteen had TB disease, eight latent TB infection (LTBI), four were well and discharged and one did not attend re-screening. This case demonstrates the value of a policy where close contacts who have screened negative for both latent and active TB are advised to be aware of symptoms and signs of disease affecting themselves and others. The …	To increase diagnostic yield of contacts	Informa-and -advise' strategy requires buy-in from both the medical team (as the educational component can be time-consuming when delivered in a busy clinical setting) and the person exposed to tuberculosis, who may be from a culture where TB remains stigmatising, and hence information about it may be resisted.	We believe it is important to communicate with patients using empowering language rather than coercive terms that may lead to disengagement from healthcare services
Kirsch, T. D.; Chanmugam, A.; Keyl, P.; Regan, L. A.; Shahan, J.; Hexter, D. A.; Kelen, G. D.	Academic Emergency Medicine	1999	Feasibility of an Emergency Department-based Tuberculosis Counseling and Screening Program	United States	urban	tertiary care center	To assess the feasibility and effectiveness of an ED-based TB screening and counseling program conducted in cooperation with the local public health department.	Primary Quantitative	prospective	people being evaluated for TB (termed suspects in paper)	Screening and Structured Interviews	630	Descriptive Statistics, Univariate and Multivariate analyses	yes	Medical students provided counselling following screening	research nurses and medical students	Duration: The initial counseling interview took an average of 28 minutes per patient because of its detail and the knowledge assessment components. Enrollment with postcounseling testing, reeducation, and PPD placement took an additional 70 minutes. Frequency: twice (pre and post test)	The patient counseling aspect of the program occupied the largest majority of time during both the initial screening and the follow-up examination. We believe the counseling was an important aspect of the study, because of its influence on patients and, possibly, their families or friends with regard to seeking screening and care. Because our TB counseling was combined with HIV education, many pa…	Without the additional staff dedicated to these efforts for this study, ED care providers may be too busy to provide such detailed patient counseling for TB.	Failure to return for interpretation of the PPD results is a major problem for TB counseling and testing programs. Based on these data and our patient profile, our a-priori return rate was predicted to be low. In fact, our return rate was surprisingly high at 54.1%. Recognition of barriers preventing patient return and overcoming these with detailed counseling, appointment cards, reimbursement of…	diagnostic yield of ED patients
Belgaumkar, V.; Chandanwale, A.; Valvi, C.; Pardeshi, G.; Lokhande, R.; Kadam, D.; Joshi, S.; Gupte, N.; Jain, D.; Dhumal, G.; Deluca, A.; Golub, J.; Gupta, A.; Kinikar, A.; Bollinger, R. C.	International Journal of Tuberculosis and Lung Disease	2018	Barriers to screening and isoniazid preventive therapy for child contacts of tuberculosis patients	India	urban	tertiary care center	We evaluated the current status of and barriers to screening and IPT provision among child contacts of TB patients at a tertiary care center in India.	cross-sectional mixed methods	retrospective	adults with sputum-positive pulmonary TB, child contacts, and health care providers (HCPs) involved in TB care	Semi-structured interviews	80 adults, 49 children, 25 HCPs	Chi-square, OR, 95% CI with STATA	Yes	being asked by HCPs about their child contacts	HCPs	once	Despite World Health Organization and RNTCP guidelines, the implementation of pediatric contact screening and IPT is low in Sassoon General Hospital, and results in multiple missed opportunities for diagnosing and averting pediatric TB. Lack of HCP counseling with regard to contact screening, the extended family structure, and stigma-related disclosure issues were predominant barriers. Overall, 2…	Training quality: "Fourteen (56%) reported receiving training in the care of TB and TB-HIV patients in the past 2 years. Twenty-one (84%) knew the RNTCP guidelines for screening of child contacts of TB patients and 11 (44%) knew the recommendation for IPT. " Logistical barriers: "All of the enrolled HCPs reported the lack of job aids and recording and reporting protocols for contact screening and…	Of 49 children who completed screening, 16 (33%) were diagnosed with active TB, with a median time to screening of 167.5 days (IQR 142.5–222.5).	Diagnostic yield of child contacts	In our study, the extended family structure likely contributed to a large number of child contacts (2.2 per index case with contacts). If the index case is a non-parent family member, he/she may choose not to disclose the diagnosis (and consequently the need for contact screening) to the primary care giver. One of the reasons cited by all individuals reluctant to bring their contact for screening…
Putra, Igne; Astuti, P. A. S.; Suarjana, I. K.; Mulyawan, K. H.; Duana, I. M. K.; Kurniasari, N. M. D.; Putra, Iwgae	Tuberculosis Research and Treatment	2018	Factors Associated with Participation in Pulmonary Tuberculosis Screening Using Chest X-Ray among Diabetes Mellitus Type II Patients in Denpasar, Bali, Indonesia	Indonesia	urban	Public Health Center	To identify factors associated with participation of DM type II patients in pulmonary TB screening using chest X-ray	Cross-sectional quantitative study	retrospective	DM type II patients	structured interviews.	365 DM type II patients	Poisson regression	no	information availability through the counselling process	Health provider	N/a	less than half (45.48%) of DM type II patients participated in chest X-ray examination for TB. Factors associated with participation in pulmonary TB screening were having a higher educational level [APR = 1.34, 95% CI (1.07–1.67)], having family member who developed pulmonary TB disease [APR = 1.47, 95% CI (1.12–1.93)], the travel time to referral hospital for screening being ≤ 15 minutes [APR = …	Training; "fndings suggest the need to improve the knowledge and attitude of DM type II patients through improvement on the counselling quality.Te health providers must be trained prior to the counselling to make them capable of providing the information efectively and facilitating the decision-making process properly.	Increases diagnostic yield in diabetic patients	To increase diagnostic yield within patients with diabeties		People who experienced a close connection to pulmonary TB are more likely to have higher concern of their risk and to accept the information around TB screening provided by the PHCs staf during the counselling
Furin, Jennifer; Loveday, Marian; Hlangu, Sindisiwe; Dickson-Hall, Lindy; le Roux, Sacha; Nicol, Mark; Cox, Helen	BMC Public Health	2020	"A very humiliating illness": a qualitative study of patient-centered Care for Rifampicin-Resistant Tuberculosis in South Africa	South Africa	N/A	Healthcare facilities in Eastern Cape, Western Cape, and KwaZulu-Natal	To describe the meaning of ‘patient- or peoplecentred care’ from the perspectives of people treated for RR-TB in South Africa and their supporters, including patients’ experiences accessing and receiving care for RR-TB from the time of symptom development through treatment completion	Cross-sectional qualitative study	Retrospective	RR-TB patients and support network	Open-ended qualitative interviews	8 RR-TB patients and 8 from the support network	thematic network analysis	no	n/a	Support was provided by family members	n/a	On support recived before diagnosis: "Only a few patients had support during this period. This was usually from family members/spouses (almost always females) and included encouragement, emotional support, childcare, and in some cases, monetary support. Supporters identified at this time remained the main support people throughout the four periods identified in the study." On support recieved bef…	Multiple care providers at different facilities: Co-ordination and communication between them sub-optimal	N/a	Social support: " People living with RR-TB need more counseling and support from the health care system. One area that needs to be urgently addressed is disclosure counseling (especially to family members)—which should be built into contact tracing programs."	The task of sharing their diagnosis with family members while also telling them that they may have been infected led to feelings of guilt and shame among almost all patients, and resulted in discrimination from family members. Some reported losing support they had received during the pre-diagnosis period and some were made scapegoats for other family problems, including one family that blamed the…	several also noted that the pill burden and side effects were challenging and they might be willing to take an injection if it meant fewer pills. While most patients in this study indicated they would defer to the doctor for treatment decisions, they did want to be informed about the risks and benefits of treatment and have their preferences considered and discussed when deciding on the therapeut…
McNally, T. W.; de Wildt, G.; Meza, G.; Wiskin, C. M. D.	BMC Health Services Research	2019	Improving outcomes for multi-drugresistant tuberculosis in the Peruvian Amazon – a qualitative study exploring the experiences and perceptions of patients and healthcare professionals	Peru	urban	Healthcare center or home	To explore the experiences and perceptions of MDR-TB patients and HCPs in Loreto in order to identify barriers and facilitators to achieving optimal outcomes and to help inform future management strategies.	Cross-sectional qualitative study	Retrospective	MDR-TB patients and HCPs	Semi-structured interviews	15 MDR-TB patients and 11 HCPs	thematic content analysis	no	n/a	n/a	n/a	Findings revealed a lack of effective patient and population level TB and MDR-TB education, which is associated with poor outcomes [43] and patient loss from treatment [26]. This study aligns with previous research showing that despite receiving pre-treatment information, being on treatment for a long time and receiving counselling throughout, many MDR-TB patients continue to have poor knowledgeT…	1. distrust: "An initial distrust of medical advice and pharmaceutical medicines was evident in 11 patient interviews, while HCPs admitted difficulty explaining the efficacy of pharmaceutical over natural medicines. This initial distrust stemmed from strong cultural beliefs in natural medicines and shamans, who are natural healers in the Amazon region. the environment for consultations and the ge…	N/a	To increase patient retention	Stigma and discrimination were also reported by 11 patients and 9 HCPs. This, combined with feelings of isolation, caused patients to lose their sense of selfworth: Yes, it [stigma] affects patients too much. They feel diminished in society. (016 - HCP) Patients and HCPs highlighted that a diagnosis of MDR-TB affected the patients’ families in many ways including the risk of transmission, stigma …
Colvin, C.; De Silva, G.; Garfin, C.; Alva, S.; Cloutier, S.; Gaviola, D.; Oyediran, K.; Rodrigo, T.; Chauffour, J	Journal of Clinical Tuberculosis and Other Mycobacterial Diseases	2019	Quality of TB services assessment: The unique contribution of patient and provider perspectives in identifying and addressing gaps in the quality of TB services	Phillipines	Both	health facilities	Identify and address gaps in the quality of TB services	Case Study Quantitative	Retrospective	TB patients at the NTP facilities and HCPs	Questionnaires and interviews	560 Patients and 435 TB services providers	Bivariate analysis	no	n/a	providers'	at the point of diagnosis	77% of providers reported that they discussed duration of TB treatment, only 33% of clients reported knowing how long treatment would last. Likewise, 76% of providers reported that they discussed the importance of taking medications regularly for the full course of treatment, while only 43% of clients said they had received this information. The analysis shows that providers consistently reported…	Training: The findings from the Philippines point to a need for improved communication and counseling skills, both in terms of the quality ofinformation provided to clients and the way the information is delivered. Possible interventions to address this gap include pre-service, in-service, or on-the-job training to introduce or refresh providers onIPCC, as well as integration of IPCC in the gener…	To increase patient knowledge	Generally, where clients reported lower levels of interpersonal counseling and communication (IPCC), their recall of key topics covered in counseling was lower	n/a
Khan, Javaid Ahmed; Irfan, Muhammad; Zaki, Amna; Beg, Madiha; Hussain, Syed Fayyaz; Rizvi, Nadeem	Journal of the Pakistan Medical Association	2006	Knowledge, attitude and misconceptions regarding tuberculosis in Pakistani patients	Pakistan	urban	Out-patient clinics	To assess knowledge of patients with tuberculosis; about their disease and misconceptions regarding TB.	A cross sectional study	retrospective	Patients with TB	Patient with TB	questionnaire	170 patients	analyzed using SPSS version 11.0.	no	n/a	n/a	No counseling about preventing spread was received by 81 (50%) patients			knowledge	misconceptions about the disease; Health care workers were the main source of information about tuberculosis in 127 (75%) cases but 81 (50%) patients claimed to have received no counseling by their physicians about how to prevent spread of infection. Those infected have fear of social aversion.2 Such stigmatization of TB patients in the society can lead to reluctance in seeking treatment. In this…
Bonsu, F.; Afutu, F.; Hanson-Nortey, N. N.; Ahiabu, M. A.; Amo-Adjei, J	Int J Health Care Qual Assur	2017	Satisfaction of tuberculosis patients with health services in Ghana	Ghana	both	TB clinics	The purpose of this paper is to throw light on healthcare professionals’ perspectives on patient satisfaction, using tuberculosis (TB) clinics as a case study.	primary qualitative	retrospective	TB Clinic Supervisors	In-depth interviews	35	QSR Nvivo 10.0	No	Post-diagnosis at the TB Clinic	Clinic Staff	Once	Patients mention the imoportance of comprehensive counseling on the characteristics of TB (i.e. transmission, signs and symptoms, regular testing, and drug adherence); communicate how to best cope with TB; importance of teaching patients on how to produce sputum; important for achieving patient satifaction. In the view of these participants, healthcare providers should devote considerable efforts…	more accurate diagnosis re: better quality sputum sample. Providing education on regular testing and provide the resources to get tested; Respect for the patient and developing a repore can encourage others to participate in contact tracing	Better educate the patient on TB; Improve patient-physician relationship; Increase patient satifaction; Improve sputum production	Second, respondents also shared the view that, for TB clients to be satisfied, service providers should be able to clearly communicate to patients how best they could cope with the disease. This view was embedded in the possibility of patients being stigmatised, temporal loss of energy and appetite. The following are some extracts of respondents: […] An individual diagnosed with TB may feel conde…	N/A	Transportation, money, access to resources and resources being available
Mntlangula 2017	Health Sa Gesondheid	2017	Nurses perceptions about their behavioural counselling for HIV/AIDS, STIs and TB in eThekwini Municipality clinics KwAZulu-Natal, South Africa	South Africa	both	PHC settings	To assess the knowledge, attitude and beliefs of nurses about behavioural counselling for HIV and AIDS, STIs and TB (HAST) in three areas of the eThekwini Municipality.	quantitative descriptive cross sectional study	retrospective	nurses	self-administered questionnaires	87 nurses	univariate, and bivariate analyses being performed using SPSS	No	diagnosis	nurses	n/a	A third of the nurses 27 (31%), (95% CI:22.0,40.0) agreed that during consultation both the health worker and a patient should get a chance to talk and listen to each other, with more than thirds of the nurses 33 (37.9%), (95% CI 28.0,48.0) choosing to strongly disagree with the statement. Almost half of the nurses 41 (47.1%), (95% CI: 36.0, 57.0) agreed that when they ask patients additional que…	if the nurses lack adequate information about HAST they might be fearful of contacting TB and HIV during counselling and testing	Allows the medical professionals to get a better picture of the state of the patient			Not enough time and health concerns of the nurses having the TB Patient
